# Supplementary material for: Napping Behaviors and Extracurricular Club Activities in Japanese High School Students: Associations with Daytime Sleep Problems
Source: Clocks Sleep. 2019 Aug 9;1(3):367–84. doi: 10.3390/clockssleep1030030 (PMC7445854; doi:10.3390/clockssleep1030030)
Supplement: Supplementary file 1 [file clockssleep-01-00030-s001.zip]

Archive with 1 entries (1 files):
- clockssleep-512842-supplementary.xlsx
