# Supplementary material for: Napping Behaviors and Extracurricular Club Activities in Japanese High School Students: Associations with Daytime Sleep Problems
Source: Clocks Sleep. 2019 Aug 9;1(3):367–84. doi: 10.3390/clockssleep1030030 (PMC7445854; doi:10.3390/clockssleep1030030)
Supplement: Supplementary file 1 [file clockssleep-01-00030-s001.zip › clockssleep-512842-supplementary.xlsx]

## Sheet: Table S1
Table S1 Nocturnal sleep habit variables of the participants
			Weekdays										Weekends									Percentages of weekend over-sleeper (%)
			Bed time (clock time)			Rise time (clock time)			TIB (min)				Bed time (clock time)			Rise time (clock time)			TIB (min)
		N (%)	Mean	SD	p-value †	Mean	SD	p-value †	Mean	SD	p-value †		Mean	SD	p-value †	Mean	SD	p-value †	Mean	SD	p-value †		95% CI	p-value‡
Overall		1314 (100)	23:52:00	00:56:00		06:22:00	00:41:00		390	56			00:08:00	01:07:00		07:53:00	01:29:00		466	85		17.4	15.3 - 19.4
					0.649			<0.001			<0.001				0.127			0.005			0.096			0.24
Sex	Female	743 (56.5)	23:53:00	00:58:00		06:15:00	00:39:00		383	57			00:05:00	01:05:00		07:47:00	01:24:00		462	84		17.3	14.6 - 20.0
	Male	571 (43.5)	23:51:00	00:53:00		06:30:00	00:41:00		399	54			00:11:00	01:09:00		08:01:00	01:35:00		470	85		19.8	16.5 - 23.1
					<0.001			<0.001			0.005				<0.001			0.001			0.036			0.951
Grade	10th	672 (51.1)	23:45:00	00:54:00		06:21:00	00:38:00		394	57			23:59:00	01:03:00		07:48:00	01:26:00		470	85		18.4	15.5 - 21.3
	11th	642 (48.9)	23:59:00	00:57:00		06:34:00	00:40:00		385	55			00:16:00	01:09:00		08:10:00	01:29:00		461	84		18.3	15.3 - 21.3
					<0.001			0.801			<0.001				<0.001			0.028			0.011			0.006
Napping behavior after coming back home on weekdays	None	640 (48.7)	23:41:00	00:54:00		06:21:00	00:41:00		400	52			23:55:00	01:06:00		07:47:00	01:24:00		472	84		15	12.2 - 17.8
	1-2d/w	408 (31.1)	23:58:00	00:51:00		06:26:00	00:36:00		388	54			00:15:00	01:01:00		08:00:00	01:26:00		464	77		20.2	16.3 - 24.1
	≥ 3 d/w	266 (20.2)	00:09:00	01:01:00		06:17:00	00:46:00		368	62			00:26:00	01:10:00		08:00:00	01:45:00		453	97		23.5	18.4 - 28.6
					<0.001			0.066			<0.001				<0.001			<0.001			<0.001			<0.001
Club activity	None	194 (14.8)	00:03:00	00:59:00		06:26:00	00:38:00		383	61			00:25:00	01:11:00		08:43:00	01:21:00		497	83		34.5	27.8 - 41.2
	Cultural club	346 (26.3)	23:56:00	01:00:00		06:16:00	00:40:00		381	56			00:08:00	01:09:00		07:46:00	01:25:00		457	85		14.5	10.8 - 18.2
	Athletic club	774 (58.9)	23:47:00	00:53:00		06:23:00	00:41:00		395	54			00:03:00	01:04:00		07:44:00	01:29:00		461	84		16	13.4 - 18.6
					0.009			0.001			0.912				<0.001			<0.001			0.051			0.066
Skipping breakfast	None	1193 (90.8)	23:51:00	00:56:00		06:20:00	00:40:00		390	56			00:05:00	01:05:00		07:50:00	01:27:00		464	83		17.6	15.4 -19.8
	1-2d/w	67 (5.2)	00:01:00	00:48:00		06:29:00	00:37:00		387	55			00:24:00	01:03:00		08:34:00	01:39:00		490	93		26.9	16.3 - 37.5
	≥ 3 d/w	52 (4.0)	00:12:00	01:04:00		06:40:00	00:46:00		388	58			00:39:00	01:28:00		08:22:00	01:48:00		460	102		25.5	13.7 – 37.3
					0.096			<0.001			<0.001				0.198			0.016			0.114			0.005
One-way commute time	< 30 min	679 (52.1)	23:55:00	00:58:00		06:36:00	00:38:00		401	57			00:11:00	01:08:00		07:57:00	01:30:00		466	88		15.1	12.4 – 17.8
	≥ 30 min but < 1 hour	478 (36.7)	23:50:00	00:55:00		06:12:00	00:36:00		382	52			00:05:00	01:06:00		07:54:00	01:27:00		468	80		21.3	17.6 – 25.0
	≥1 but < 2 hours	147 (11.3)	23:45:00	00:52:00		05:48:00	00:35:00		363	53			00:02:00	01:01:00		07:34:00	01:31:00		452	85		23.8	16.9 – 30.7
					0.615			0.002			0.006				0.757			0.059			0.209			0.032
Time for studying on weekdays	< 30 min	190 (14.5)	23:48:00	01:03:00		06:22:00	00:40:00		393	62			00:06:00	01:14:00		07:55:00	01:37:00		468	89		20.7	14.9 – 26.5
	≥ 30 min but < 1 hour	462 (35.3)	23:52:00	00:52:00		06:27:00	00:39:00		394	53			00:10:00	01:03:00		07:59:00	01:30:00		469	84		19	15.4 -22.6
	≥1 but < 2 hours	544 (41.6)	23:52:00	00:55:00		06:19:00	00:41:00		388	54			00:07:00	01:05:00		07:52:00	01:27:00		465	84		19.2	15.9 - 22.5
	≥ 2 hours	111 (8.5)	23:57:00	01:04:00		06:12:00	00:43:00		375	60			00:03:00	01:11:00		07:34:00	01:18:00		451	78		8.1	3.0 – 13.2
					0.24			<0.001			0.059				0.001			<0.001			0.035			0.072
Time for watching TV on weekdays	< 30 min	309 (23.6)	23:52:00	01:05:00		06:16:00	00:42:00		384	66			00:04:00	01:14:00		07:41:00	01:38:00		457	98		15.9	11.8 – 20.0
	≥ 30 min but < 1 hour	450 (34.4)	23:48:00	00:51:00		06:16:00	00:40:00		388	50			00:01:00	01:01:00		07:43:00	01:21:00		462	79		16.8	13.3 – 20.3
	≥1 but < 2 hours	415 (31.8)	23:53:00	00:55:00		06:27:00	00:40:00		393	56			00:12:00	01:05:00		08:04:00	01:26:00		472	80		19.1	15.3 – 22.9
	≥ 2 hours	133 (10.2)	23:59:00	00:52:00		06:36:00	00:34:00		397	51			00:27:00	01:07:00		08:24:00	01:30:00		477	84		25.8	18.4 – 33.2
					<0.001			<0.001			0.104				<0.001			<0.001			0.678			<0.001
Time spent using electronic devices such as mobile phones, electronic games, and personal computers on weekdays	< 30 min	257 (19.6)	23:35:00	00:52:00		06:11:00	00:42:00		395	53			23:43:00	01:02:00		07:28:00	01:22:00		465	86		12.2	8.2 – 16.2
	≥ 30 min but < 1 hour	397 (30.3)	23:48:00	00:53:00		06:18:00	00:37:00		390	55			00:01:00	01:00:00		07:47:00	01:21:00		466	79		17.4	13.7 – 21.2
	≥1 but < 2 hours	397 (30.3)	23:53:00	00:55:00		06:23:00	00:42:00		390	55			00:12:00	01:04:00		07:54:00	01:30:00		462	85		17.5	13.8 – 21.2
	≥ 2 hours	258 (19.7)	00:13:00	00:59:00		06:36:00	00:39:00		383	61			00:34:00	01:13:00		08:25:00	01:35:00		471	93		26.8	21.4 – 32.3
					<0.001			<0.001			0.003				<0.001			<0.001			0.548			0.001
Frequency to use electric devices within 30 minutes before bedtime	Almost never	153 (11.7)	23:30:00	00:55:00		06:11:00	00:47:00		401	56			23:36:00	01:04:00		07:27:00	01:31:00		471	89		11.2	6.2 – 16.2
	Rarely	243 (18.6)	23:48:00	00:49:00		06:20:00	00:36:00		392	52			23:59:00	00:56:00		07:49:00	01:15:00		470	78		15.6	11.0 – 20.2
	Sometimes	262 (20.0)	23:44:00	00:51:00		06:18:00	00:38:00		394	54			23:59:00	00:57:00		07:43:00	01:18:00		463	76		14.9	10.6 – 19.2
	Frequently	650 (49.7)	00:02:00	00:59:00		06:26:00	00:41:00		384	58			00:22:00	01:11:00		08:05:00	01:36:00		463	90		22.4	19.2 – 25.6
SD, standard deviation; CI, conﬁdence interval; TIB, time in bed. In each section, missing data have been excluded from the statistical analyses. †Analysis of variance. ‡χ2 test.

## Sheet: Table S2
Table S2 T-scores of five sleep health factors
			Sleep maintenance			Parasomnia			Respiration			Sleep initiation			Rising in the morning
		N (%)	Mean	SD	p-value†	mean	SD	p-value†	mean	SD	p-value†	mean	SD	p-value†	mean	SD	p-value†
Overall		1314 (100)	59.8	5.8		56	7.3		58.8	6.8		61.3	7.4		54.4	8.7
					p=0.142			p=0.029			p<0.001			p=0.086			p=0.968
Sex	Female	743 (56.5)	60	5.7		55.7	7.5		59.6	5.8		61.6	7.4		54.4	8.5
	Male	571 (43.5)	59.6	5.9		56.6	6.9		57.7	7.7		60.9	7.3		54.5	8.9
					p=0.129			p=0.004			p=0.618			p=0.099			p=0.569
Grade	10th	672 (51.1)	60.1	5.7		56.6	7.4		58.9	6.9		61.6	7		54.3	8.7
	11th	642 (48.9)	59.6	5.9		55.5	7.1		58.7	6.7		61	7.7		54.6	8.7
					p=0.938			p<0.001			p=0.931			p=0.112			p<0.001
Napping behavior after returning home on weekdays	None	640 (48.7)	59.7	5.8		56.9	6.7		58.7	6.9		60.9	7.3		55.4	8.4
	1–2 d/w	408 (31.1)	59.8	5.4		55.7	7.1		58.8	6.6		61.4	7.4		54.7	8.1
	≥ 3 d/w	266 (20.2)	60	6.3		54.5	8.5		59	6.7		62.1	7.6		51.7	9.7
					p=0.229			p=0.162			p=0.146			p<0.001			p=0.434
Club activity	None	194 (14.8)	59.3	6.8		55.3	8.2		58.9	7.4		59.3	8.3		54.9	9
	Cultural club	346 (26.3)	59.7	6		55.9	7.2		59.7	5.4		61.1	7.6		54	8.8
	Athletic club	774 (58.9)	60	5.4		56.3	7		58.3	7.1		61.9	6.9		54.5	8.5
					p=0.014			p=0.003			p=0.160			p<0.001			p<0.001
Skipping breakfast	None	1193 (90.8)	60	5.6		56.2	7.1		58.8	6.7		61.5	7.3		54.8	8.4
	1-2 d/w	67 (5.2)	58.5	6.8		53.1	9.3		57.4	9.3		58.8	7.1		51.4	10.2
	≥ 3 d/w	52 (4.0)	58.1	8.5		55.6	7.6		59.8	5.3		58.7	8.6		49.4	10.6
					p=0.139			p=0.137			p=0.108			p=0.030			p=0.029
One-way commute time	< 30 min	679 (52.1)	59.9	5.3		56.4	7.2		58.9	6.6		61	7.6		53.8	9.1
	≥ 30 min but < 1 hour	478 (36.7)	59.5	6.3		55.9	7.1		58.4	7.3		61.4	7.2		55.2	8.2
	≥1 but < 2 hours	147 (11.3)	60.5	6		55.1	8.3		59.6	5.8		62.7	6.7		54.7	8.3
					p=0.267			p=0.073			p=0.578			p=0.074			p<0.001
Time spent studying on weekdays	< 30 min	190 (14.5)	59.6	5.8		55.7	7.7		59.2	6.7		61.2	7.8		52.5	9.3
	≥ 30 min but < 1 hour	462 (35.3)	60.2	5.3		56.5	6.8		58.5	7		62	6.8		53.4	8.6
	≥1 but < 2 hours	544 (41.6)	59.5	6.1		55.6	7.7		59	6.5		60.9	7.6		55.4	8.5
	≥ 2 hours	111 (8.5)	60.1	6.3		57.2	6		58.5	7.6		60.5	7.8		57.7	7.5
					p=0.158			p=0.818			p=0.237			p=0.548			p=0.781
Time spent watching TV on weekdays	< 30 min	309 (23.6)	59.4	6.2		55.7	8.1		59.2	6.4		61.6	7.4		54.1	9.4
	≥ 30 min but < 1 hour	450 (34.4)	59.7	5.7		56.1	7.1		58.9	6.7		61.5	7.1		54.5	8.5
	≥1 but < 2 hours	415 (31.8)	60.1	5.7		56.2	6.9		58.3	7.5		61.1	7.5		54.7	8.2
	≥ 2 hours	133 (10.2)	60.6	5.6		56.4	7.2		59.3	5.8		60.7	7.8		54	9.2
					p=0.013			p=0.014			p=0.114			p<0.001			p<0.001
Time spent using electronic devices such as mobile phones, electronic games, and personal computers on weekdays	< 30 min	257 (19.6)	60.2	5.5		56.1	7.2		59.7	5.7		62.5	6.5		56.2	7.6
	≥ 30 min but < 1 hour	397 (30.3)	60.4	5.2		56.9	6.3		58.4	7		61.9	7.1		55.1	7.7
	≥1 but < 2 hours	397 (30.3)	59.5	5.9		55.8	7.3		58.6	7.2		61	7.3		54	9
	≥ 2 hours	258 (19.7)	59.1	6.4		55.2	8.4		58.9	6.7		59.8	8.2		52.3	9.9
					p=0.016			p<0.001			p=0.339			p=0.004			p<0.001
Frequency of using electronic devices within 30 minutes before bedtime	Almost never	153 (11.7)	60.3803	5.8101		57.43	5.64596		59.6595	5.4602		62.3317	6.8159		55.9072	8.81565
	Rarely	243 (18.6)	60.5	5.09795		56.8077	6.36821		58.489	7.1923		61.8016	6.78796		55.6358	7.3297
	Sometimes	262 (20.0)	59.9902	5.70777		56.5362	7.011		58.9131	6.24183		62.0417	6.8157		54.9219	7.99085
	Frequently	650 (49.7)	59.323	6.04113		55.2193	7.92024		58.6256	7.13288		60.5632	7.85514		53.4438	9.29996
SD, standard deviation. In each section, missing data have been excluded from the statistical analyses. †Analysis of variance

## Sheet: Table S3
Table S3 Daytime sleep problems among the participants
			Subjectively insufficient sleep (%)			Excessive sleepiness during class ≥ 3 d/w (%)			Falling asleep during class ≥ 3 d/w (%)
		N (%)		95% CI	p-value‡		95% CI	p-value‡		95% CI	p-value‡
Overall		1314 (100)	63.9	61.3 -66.5		55.1	52.4 – 57.8		32.6	30.1 – 35.1
					<0.001			0.153			0.897
Sex	Female	743 (56.5)	69	65.6 -72.3		57.4	53.9 – 61.0		32	28.6 – 35.3
	Male	571 (43.5)	57.1	53.0 - 61.1		52.1	48.0 – 56.2		33	29.2 – 36.9
					0.23			0.102			<0.001
Grade	10th	672 (51.1)	65	61.4 – 68.6		52.8	49.1 – 56.6		24.7	21.4 – 28.0
	11th	642 (48.9)	61.8	58.1 – 65.6		57.3	53.5 – 61.1		40.5	36.7 – 44.3
					0.005			<0.001			<0.001
Napping behavior after returning home on weekdays	None	640 (48.7)	60.3	56.6 – 64.1		48	44.2 – 51.9		28.9	25.4 – 32.4
	1–2 d/w	408 (31.1)	63.2	58.6 – 67.9		55.7	50.9 – 60.6		29.8	25.4 – 34.3
	≥ 3 d/w	266 (20.2)	72.9	67.6 – 78.3		71.2	65.7 – 76.6		45.1	39.1 – 51.1
					0.858			0.197			<0.001
Club activity	None	194 (14.8)	63.7	57.0 – 70.5		50.3	43.2 – 57.3		20.5	14.8 – 26.2
	Cultural club	346 (26.3)	65.9	60.9 – 70.9		55.5	50.3 – 60.7		34.8	29.8 – 39.8
	Athletic club	774 (58.9)	62.9	59.5 – 66.3		56.2	52.7 – 59.7		34.4	31.1 – 37.7
					0.718			0.895			0.353
Skipping breakfast	None	1193 (90.8)	63.4	60.7 – 66.1		54.8	52.0 – 57.6		32.5	29.9 – 35.2
	1-2d/w	67 (5.2)	63.2	51.8 – 74.7		60.3	48.7 – 71.9		38.2	26.7 – 49.8
	≥ 3 d/w	52 (4.0)	71.7	59.6 – 83.8		54.7	41.3 – 68.1		22.6	11.4 – 33.9
					0.001			0.55			0.778
One-way commute time	< 30 min	679 (52.1)	59.6	55.9 – 63.3		53.4	49.6 – 57.1		32.5	29.0 – 36.1
	≥ 30 min but < 1 hour	478 (36.7)	65.3	61.1 – 69.6		57.6	53.2 – 62.1		31.5	27.4 – 35.7
	≥1 but < 2 hours	147 (11.3)	78.9	72.5 – 85.4		55.9	48.0 – 63.8		36.2	28.5 – 43.8
					0.001			<0.001			<0.001
Time spent studying on weekdays	< 30 min	190 (14.5)	72.3	65.9 – 78.6		72.3	65.9 – 78.6		49.2	42.1 – 56.3
	≥ 30 min but < 1 hour	462 (35.3)	65.4	61.0 – 69.7		55.1	50.5 – 59.6		36.1	31.7 – 40.4
	≥1 but < 2 hours	544 (41.6)	60.3	56.2 – 64.4		51.6	47.4 – 55.8		25.4	21.7 – 29.0
	≥ 2 hours	111 (8.5)	58.6	49.4 – 67.7		43.2	34.0 – 52.5		22.5	14.8 – 30.3
					0.716			0.564			0.038
Time spent watching TV on weekdays	< 30 min	309 (23.6)	66.9	61.6 – 72.1		58.9	53.4 – 64.4		37.2	31.8 – 42.6
	≥ 30 min but < 1 hour	450 (34.4)	62.9	58.4 – 67.3		54.5	49.9 – 59.1		31.8	27.5 – 36.1
	≥1 but < 2 hours	415 (31.8)	61.8	57.2 – 66.5		52.5	47.7 – 57.3		28.3	24.0 – 32.6
	≥ 2 hours	133 (10.2)	65.4	57.3 – 73.5		55.6	47.2 – 64.1		36.1	27.9 – 44.3
					0.009			<0.001			0.078
Time spent using electronic devices such as mobile phones, electronic games, and personal computers on weekdays	< 30 min	257 (19.6)	60.9	55.0 – 66.9		46.3	40.2 – 52.4		30.7	25.1 – 36.4
	≥ 30 min but < 1 hour	397 (30.3)	62	57.2 – 66.7		50.9	46.0 – 55.8		29.1	24.6 – 33.5
	≥1 but < 2 hours	397 (30.3)	66.2	61.6 – 70.9		57.7	52.8 – 62.5		32.6	28.0 – 37.2
	≥ 2 hours	258 (19.7)	65.1	59.3 – 70.9		66.4	60.7 – 72.2		39	33.1 – 44.9
					0.165			<0.001			<0.001
Frequency of using electronic devices within 30 minutes before bedtime	Almost never	153 (11.7)	56.2	48.3 – 64.1		45.1	37.2 – 53.0		25.5	18.6 – 32.4
	Rarely	243 (18.6)	61.1	55.0 – 67.2		46.5	40.3 – 52.8		21.2	16.1 – 26.3
	Simetimes	262 (20.0)	62.8	57.0 – 68.7		45.8	39.8 – 51.8		27.1	21.7 – 32.5
	Frequently	650 (49.7%)	66.7	63.0 – 70.3		64.5	60.8 – 68.2		40.5	36.7 – 44.2
CI, conﬁdence interval. In each section, missing data have been excluded from the statistical analyses. ‡χ2 test.
